# Supplementary material for: Self-Assembling Enzymatic Nanocomplexes with Polypeptides and Low-Weight Organic Compounds: Preparation, Characterization, and Application of New Antibacterials
Source: Int J Mol Sci. 2023 Jan 17;24(3):1831. doi: 10.3390/ijms24031831 (PMC9915939; doi:10.3390/ijms24031831)
Supplement: Supplementary file 1 [file ijms-24-01831-s001.zip]

Archive with 1 entries (1 files):
- ijms-2141954-SI.pdf
